# Supplementary material for: Heroin-Related Fatalities in Jeddah, Saudi Arabia, between 2008 and 2018
Source: Toxics. 2023 Mar 6;11(3):248. doi: 10.3390/toxics11030248 (PMC10099738; doi:10.3390/toxics11030248)
Supplement: Supplementary file 1 [file toxics-11-00248-s001.zip]

Archive with 1 entries (1 files):
- toxics-2204660-supplementary.pdf
